# Supplementary material for: Effects of Additional Mesopores and the Surface Modification of the Y-Type Zeolite on the Alkane Oxidation Activity of Iron Complex-Encapsulated Catalysts
Source: Molecules. 2025 Feb 19;30(4):966. doi: 10.3390/molecules30040966 (PMC11858444; doi:10.3390/molecules30040966)
Supplement: Supplementary file 1 [file molecules-30-00966-s001.zip]

Archive with 1 entries (1 files):
- molecules-3468013-supplementary.pdf
